# Supplementary material for: Attempt to Make the Upper-Limb Item of Objective Fugl–Meyer Assessment Using 9-Axis Motion Sensors
Source: Sensors (Basel). 2023 May 30;23(11):5213. doi: 10.3390/s23115213 (PMC10255665; doi:10.3390/s23115213)
Supplement: Supplementary file 1 [file sensors-23-05213-s001.zip]

Archive with 1 entries (1 files):
- sensors-2340939-supplementary.pdf
